# Supplementary material for: Impact of Agroforestry Practices on Soil Microbial Diversity and Nutrient Cycling in Atlantic Rainforest Cocoa Systems
Source: Int J Mol Sci. 2024 Oct 22;25(21):11345. doi: 10.3390/ijms252111345 (PMC11545550; doi:10.3390/ijms252111345)
Supplement: Supplementary file 1 [file ijms-25-11345-s001.zip]

Archive with 1 entries (1 files):
- ijms-3235019-supplementary.pdf
